# Supplementary material for: TGFβ promotes fibrosis by MYST1-dependent epigenetic regulation of autophagy
Source: Nat Commun. 2021 Jul 20;12:4404. doi: 10.1038/s41467-021-24601-y (PMC8292318; doi:10.1038/s41467-021-24601-y)
Supplement: Supplementary file 3 — Source data [file 41467_2021_24601_MOESM3_ESM.xlsx]

## Sheet: Fig 1d
BECLIN1 fluo. Int.			ATG7 fluo. Int.			p62 fluo. Int.
Healthy	SSc		Healthy	SSc		Healthy	SSc
0.976421	1.73469		1.04789	1.64236		1.07993	0.647923
1.01799	1.89431		0.976315	1.93456		0.997852	0.610224
1.17896	2.47614		1.07899	1.79452		1.10349	0.712346
1.02348	1.98731		0.924648	1.49782		1.09781	0.412369
0.87936	1.54793		1.24568	1.89754		0.954124	0.802347
1.09763	1.67952		0.901348	1.69423		1.01235	0.51793
0.97346	1.86345		0.973457	1.79346
	2.1235			2.01456		Parameter
				1.5124		Table Analyzed	p62
Parameter
Table Analyzed	Beclin 1		Parameter			Column A	Healthy
			Table Analyzed	Atg7		vs.	vs,
Column A	Nacl					Column B	SSc
vs.	vs,		Column A	Healthy
Column B	Bleo		vs.	vs,		Mann Whitney test
			Column B	SSc		P value	0.002
Mann Whitney test						Exact or approximate P value?	Exact
P value	<0,001		Mann Whitney test			P value summary	**
Exact or approximate P value?	Exact		P value	<0,001		Significantly different (P < 0.05)?	Yes
P value summary	***		Exact or approximate P value?	Exact		One- or two-tailed P value?	Two-tailed
Significantly different (P < 0.05)?	Yes		P value summary	***		Sum of ranks in column A,B	57 , 21
One- or two-tailed P value?	Two-tailed		Significantly different (P < 0.05)?	Yes		Mann-Whitney U	0
Sum of ranks in column A,B	28 , 92		One- or two-tailed P value?	Two-tailed
Mann-Whitney U	0		Sum of ranks in column A,B	28 , 108		Difference between medians
			Mann-Whitney U	0		Median of column A	1,046, n=6
Difference between medians						Median of column B	0,6291, n=6
Median of column A	1,018, n=7		Difference between medians			Difference: Actual	0.4171
Median of column B	1,879, n=8		Median of column A	0,9763, n=7		Difference: Hodges-Lehmann	0.4171
Difference: Actual	-0.8609		Median of column B	1,793, n=9
Difference: Hodges-Lehmann	-0.8631		Difference: Actual	-0.8171
			Difference: Hodges-Lehmann	-0.741

## Sheet: Fig 1e
BECLIN1 mRNA			ATG7 mRNA
Healthy	SSc		Healthy	SSc
1.11362	3.61917		1.44303	3.97628
1.55321	4.27302		0.794351	2.19038
0.653046	2.54075		0.701784	2.62415
1.01766	2.53196		0.871516	2.80957
0.92997	4.75767		1.37826	2.12311
0.630801			0.891371
Parameter			Parameter
Table Analyzed	Beclin		Table Analyzed	ATG7
Column A	Healthy		Column A	Healthy
vs.	vs		vs.	vs,
Column B	SSc		Column B	SSc
Mann Whitney test			Mann Whitney test
P value	0.004		P value	0.004
Exact or approximate P value?	Exact		Exact or approximate P value?	Exact
P value summary	**		P value summary	**
Significantly different (P < 0.05)?	Yes		Significantly different (P < 0.05)?	Yes
One- or two-tailed P value?	Two-tailed		One- or two-tailed P value?	Two-tailed
Sum of ranks in column A,B	21 , 45		Sum of ranks in column A,B	21 , 45
Mann-Whitney U	0		Mann-Whitney U	0
Difference between medians			Difference between medians
Median of column A	0,9738, n=6		Median of column A	0,8814, n=6
Median of column B	3,619, n=5		Median of column B	2,624, n=5
Difference: Actual	-2.645		Difference: Actual	-1.743
Difference: Hodges-Lehmann	-2.645		Difference: Hodges-Lehmann	-1.46

## Sheet: Fig 1f
p62 mRNA			p62 integrated density
Healthy	SSc		Healthy	SSc
0.884061	1.39746		1	0.4587
1.20675	1.10612		1.1754	0.3216
0.751132	1.20609		0.9654	0.7654
0.935807	1.1127		0.9877	0.5327
1.05623	1.56715		1.0876	0.6432
0.944329	0.554071		1.0324	0.2411
1.22169			0.8621	0.3677
Parameter			Parameter
Table Analyzed	SSc P62		Table Analyzed	P62 SSc
Column A	Healthy		Column A	Healthy
vs.	vs,		vs.	vs,
Column B	SSc		Column B	SSc
Mann Whitney test			Mann Whitney test
P value	0.29		P value	<0,001
Exact or approximate P value?	Exact		Exact or approximate P value?	Exact
P value summary	ns		P value summary	***
Significantly different (P < 0.05)?	No		Significantly different (P < 0.05)?	Yes
One- or two-tailed P value?	Two-tailed		One- or two-tailed P value?	Two-tailed
Sum of ranks in column A,B	41 , 50		Sum of ranks in column A,B	77 , 28
Mann-Whitney U	13		Mann-Whitney U	0
Difference between medians			Difference between medians
Median of column A	0,9443, n=7		Median of column A	1,000, n=7
Median of column B	1,159, n=6		Median of column B	0,4587, n=7
Difference: Actual	-0.2151		Difference: Actual	0.5413
Difference: Hodges-Lehmann	-0.1838		Difference: Hodges-Lehmann	0.5413

## Sheet: Fig 1g
LC3II/LC3I ratio
Healthy	SSc
1.0933	2.34
1.1277	2.1655
0.8214	1.7411
0.9327	2.6022
1.0169	1.9461
1.0478	2.0713
0.9743	1.8209
Parameter
Table Analyzed	LC3 SSc
Column A	Healthy
vs.	vs,
Column B	SSc
Mann Whitney test
P value	<0,001
Exact or approximate P value?	Exact
P value summary	***
Significantly different (P < 0.05)?	Yes
One- or two-tailed P value?	Two-tailed
Sum of ranks in column A,B	28 , 77
Mann-Whitney U	0
Difference between medians
Median of column A	1,017, n=7
Median of column B	2,071, n=7
Difference: Actual	-1.054
Difference: Hodges-Lehmann	-1.054

## Sheet: Fig 1h
LC3+ puncta/cell			LC3B+LAMP2+ puncta/cell
Healthy	SSc		Healthy	SSc
15	38		9.33333	30.6667
19	34.6667		10	24.3333
24.6667	33.3333		8.66667	28.3333
20.6667	38		8.66667	32.3333
22	32.6667		10.6667	29.6667
Parameter			Parameter
Table Analyzed	LC3		Table Analyzed	LC3+LAMP2
Column A	Healthy		Column A	Healthy
vs.	vs,		vs.	vs,
Column B	SSc		Column B	SSc
Mann Whitney test			Mann Whitney test
P value	0.008		P value	0.008
Exact or approximate P value?	Exact		Exact or approximate P value?	Exact
P value summary	**		P value summary	**
Significantly different (P < 0.05)?	Yes		Significantly different (P < 0.05)?	Yes
One- or two-tailed P value?	Two-tailed		One- or two-tailed P value?	Two-tailed
Sum of ranks in column A,B	15 , 40		Sum of ranks in column A,B	15 , 40
Mann-Whitney U	0		Mann-Whitney U	0
Difference between medians			Difference between medians
Median of column A	20,67, n=5		Median of column A	9,333, n=5
Median of column B	34,67, n=5		Median of column B	29,67, n=5
Difference: Actual	-14		Difference: Actual	-20.33
Difference: Hodges-Lehmann	-14.33		Difference: Hodges-Lehmann	-20

## Sheet: Fig 1i
p62+ puncta/cell			p62+LAMP2+ puncta/cell
Healthy	SSc		Healthy	SSc
76	38		22.6667	23.6667
67	39.6667		9.33333	30.3333
73.6667	37.3333		23.3333	24.3333
67.6667	33		12.3333	29
68	36.6667		18	23
Parameter			Parameter
Table Analyzed	p62+LAMP2		Table Analyzed	p62+LAMP2
Column A	Healthy		Column A	Healthy
vs.	vs,		vs.	vs,
Column B	SSc		Column B	SSc
Mann Whitney test			Mann Whitney test
P value	0.008		P value	0.02
Exact or approximate P value?	Exact		Exact or approximate P value?	Exact
P value summary	**		P value summary	*
Significantly different (P < 0.05)?	Yes		Significantly different (P < 0.05)?	Yes
One- or two-tailed P value?	Two-tailed		One- or two-tailed P value?	Two-tailed
Sum of ranks in column A,B	40 , 15		Sum of ranks in column A,B	16 , 39
Mann-Whitney U	0		Mann-Whitney U	1
Difference between medians			Difference between medians
Median of column A	68,00, n=5		Median of column A	18,00, n=5
Median of column B	37,33, n=5		Median of column B	24,33, n=5
Difference: Actual	30.67		Difference: Actual	-6.333
Difference: Hodges-Lehmann	34		Difference: Hodges-Lehmann	-7.667

## Sheet: Fig 2a
	BECLIN1 mRNA														ATG7 mRNA
Time points (hours)	0h			12h			24h			48h				Time points (hours)	0h			12h			24h			48h
control	1.2	0.7	1.1	1.3	1.5	1.1	1.4	1.4	1.6	1.5	1.8	1.4		control	1	0.8	1.2	1.3	1.1	0.9	1.4	1.2	1.6	1.2	1.6	1.8
TGFβ	1.1	1.4	1.3	2.2	2.5	2.6	3.4	4.1	4.6	4.1	4.6	4.7		TGFβ	1.1	1.2	1.2	2.2	1.4	2.1	3.8	3.8	3.1	3.3	3.4	3.7
Parameter															Parameter
Table Analyzed	Data 3														Table Analyzed	Data 3
Data sets analyzed	A-H														Data sets analyzed	A-H
ANOVA summary															ANOVA summary
F	61.78														F	42.51
P value	<0,001														P value	<0,001
P value summary	***														P value summary	***
Significant diff. among means (P < 0.05)?	Yes														Significant diff. among means (P < 0.05)?	Yes
R squared	0.9643														R squared	0.949
Brown-Forsythe test															Brown-Forsythe test
F (DFn, DFd)	0,7697 (7, 16)														F (DFn, DFd)	0,3088 (7, 16)
P value	0.62														P value	0.94
P value summary	ns														P value summary	ns
Are SDs significantly different (P < 0.05)?	No														Are SDs significantly different (P < 0.05)?	No
Bartlett's test															Bartlett's test
Bartlett's statistic (corrected)															Bartlett's statistic (corrected)
P value															P value
P value summary															P value summary
Are SDs significantly different (P < 0.05)?															Are SDs significantly different (P < 0.05)?
ANOVA table	SS	DF	MS	F (DFn, DFd)	P value										ANOVA table	SS	DF	MS	F (DFn, DFd)	P value
Treatment (between columns)	37.84	7	5.405	F (7, 16) = 61,78	P<0,001										Treatment (between columns)	22.81	7	3.259	F (7, 16) = 42,51	P<0,001
Residual (within columns)	1.4	16	0.0875												Residual (within columns)	1.227	16	0.07667
Total	39.24	23													Total	24.04	23
															Data summary
Number of families	1														Number of treatments (columns)	8
Number of comparisons per family	4														Number of values (total)	24
Alpha	0.05
															Number of families	1
Sidak's multiple comparisons test	Mean Diff,	95,00% CI of diff,	Significant?	Summary	Adjusted P Value										Number of comparisons per family	4
TGFβ 0h vs. Control 0h	0.2667	-0,4105 to 0,9438	No	ns	0.74	B-A									Alpha	0.05
TGFβ 12h vs. Control 12h	1.133	0,4562 to 1,811	Yes	***	<0,001	D-C
TGFβ24h vs. Control 24h	2.567	1,889 to 3,244	Yes	***	<0,001	F-E									Sidak's multiple comparisons test	Mean Diff,	95,00% CI of diff,	Significant?	Summary	Adjusted P Value
TGFβ 48h vs. Control 48h	2.9	2,223 to 3,577	Yes	***	<0,001	H-G									Control 0h vs. TGFβ0h	-0.1667	-0,8005 to 0,4672	No	ns	0.92	A-B
															Control 12h vs. TGFβ12h	-0.8	-1,434 to -0,1661	Yes	*	0.01	C-D
Test details	Mean 1	Mean 2	Mean Diff,	SE of diff,	n1	n2	t	DF							Control 24h vs. TGFβ24h	-2.167	-2,801 to -1,533	Yes	***	<0,001	E-F
TGFβ 0h vs. Control 0h	1.267	1	0.2667	0.2415	3	3	1.104	16							Control 48h vs. TGFβ48h	-1.933	-2,567 to -1,299	Yes	***	<0,001	G-H
TGFβ 12h vs. Control 12h	2.433	1.3	1.133	0.2415	3	3	4.692	16
TGFβ24h vs. Control 24h	4.033	1.467	2.567	0.2415	3	3	10.63	16							Test details	Mean 1	Mean 2	Mean Diff,	SE of diff,	n1	n2	t	DF
TGFβ 48h vs. Control 48h	4.467	1.567	2.9	0.2415	3	3	12.01	16							Control 0h vs. TGFβ0h	1	1.167	-0.1667	0.2261	3	3	0.7372	16
															Control 12h vs. TGFβ12h	1.1	1.9	-0.8	0.2261	3	3	3.539	16
															Control 24h vs. TGFβ24h	1.4	3.567	-2.167	0.2261	3	3	9.584	16
															Control 48h vs. TGFβ48h	1.533	3.467	-1.933	0.2261	3	3	8.552	16

## Sheet: Fig 2b
p62 / β-actin
0h	6h	12h	24h	48h
1.01614	0.452268	0.398809	0.0829858	0.0620553
0.990463	0.399772	0.331775	0.0723672	0.0602752
ATG7 / β-actin
0h	6h	12h	24h	48h
0.168689	0.205277	0.549885	0.662403	0.280301
0.178232	0.227524	0.588158	0.738974	0.330953
BECLIN1 / β-actin
0h	6h	12h	24h	48h
0.209603	0.0974803	0.415763	0.416428	0.87466
0.241653	0.0928321	0.393814	0.425715	1.06841

## Sheet: Fig 2c
LC3II/LC3I ratio
control	BafA1	TGFβ	BafA1+TGFβ
1.06424	4.17802	1.77945	6.79247
0.987632	3.89723	1.9433	5.98712
1.07893	4.26329	2.27922	5.40123
0.942318	4.10975	1.99421	7.43258
Parameter
Table Analyzed	LC3 II
Data sets analyzed	A-D
ANOVA summary
F	105.4
P value	<0,001
P value summary	***
Significant diff. among means (P < 0.05)?	Yes
R squared	0.9635
Brown-Forsythe test
F (DFn, DFd)	9,675 (3, 12)
P value	0.002
P value summary	**
Are SDs significantly different (P < 0.05)?	Yes
Bartlett's test
Bartlett's statistic (corrected)	16.98
P value	<0,001
P value summary	***
Are SDs significantly different (P < 0.05)?	Yes
ANOVA table	SS	DF	MS	F (DFn, DFd)	P value
Treatment (between columns)	68.65	3	22.88	F (3, 12) = 105,4	P<0,001
Residual (within columns)	2.604	12	0.217
Total	71.25	15
Data summary
Number of treatments (columns)	4
Number of values (total)	16
Number of families	1
Number of comparisons per family	6
Alpha	0.05
Tukey's multiple comparisons test	Mean Diff,	95,00% CI of diff,	Significant?	Summary	Adjusted P Value
Control vs. Bafilo	-3.094	-4,072 to -2,116	Yes	***	<0,001	A-B
Control vs. TGF	-0.9808	-1,959 to -0,002835	Yes	*	0.05	A-C
Control vs. Bafilo+TGF	-5.385	-6,363 to -4,407	Yes	***	<0,001	A-D
Bafilo vs. TGF	2.113	1,135 to 3,091	Yes	***	<0,001	B-C
Bafilo vs. Bafilo+TGF	-2.291	-3,269 to -1,313	Yes	***	<0,001	B-D
TGF vs. Bafilo+TGF	-4.404	-5,382 to -3,426	Yes	***	<0,001	C-D
Test details	Mean 1	Mean 2	Mean Diff,	SE of diff,	n1	n2	q	DF
Control vs. Bafilo	1.018	4.112	-3.094	0.3294	4	4	13.28	12
Control vs. TGF	1.018	1.999	-0.9808	0.3294	4	4	4.211	12
Control vs. Bafilo+TGF	1.018	6.403	-5.385	0.3294	4	4	23.12	12
Bafilo vs. TGF	4.112	1.999	2.113	0.3294	4	4	9.072	12
Bafilo vs. Bafilo+TGF	4.112	6.403	-2.291	0.3294	4	4	9.837	12
TGF vs. Bafilo+TGF	1.999	6.403	-4.404	0.3294	4	4	18.91	12

## Sheet: Fig 2d
autophagosomes/cell		autolysosomes/cell
control	TGFβ	control	TGFβ		Parameter
1	2	1	2.66667		Table Analyzed	Data 2
1	1.77778	0.888889	3.11111		Data sets analyzed	A-D
0.888889	1.66667	1	3
1	1.66667	1.44444	3.44444		ANOVA summary
1.44444	2.11111	0.666667	2.66667		F	61.57
					P value	<0,001
					P value summary	***
					Significant diff. among means (P < 0.05)?	Yes
					R squared	0.9203
					Brown-Forsythe test
					F (DFn, DFd)	0,4854 (3, 16)
					P value	0.7
					P value summary	ns
					Are SDs significantly different (P < 0.05)?	No
					Bartlett's test
					Bartlett's statistic (corrected)	1.12
					P value	0.77
					P value summary	ns
					Are SDs significantly different (P < 0.05)?	No
					ANOVA table	SS	DF	MS	F (DFn, DFd)	P value
					Treatment (between columns)	12.71	3	4.238	F (3, 16) = 61,57	P<0,001
					Residual (within columns)	1.101	16	0.06883
					Total	13.81	19
					Data summary
					Number of treatments (columns)	4
					Number of values (total)	20
					Number of families	1
					Number of comparisons per family	6
					Alpha	0.05
					Tukey's multiple comparisons test	Mean Diff,	95,00% CI of diff,	Significant?	Summary	Adjusted P Value
					Control autophagosomes vs. TGFb autophagosomes	-0.7778	-1,252 to -0,3031	Yes	**	0.001	A-B
					Control autophagosomes vs. Control autolysosomes	0.06667	-0,4080 to 0,5414	No	ns	0.98	A-C
					Control autophagosomes vs. TGFb autolysosomes	-1.911	-2,386 to -1,436	Yes	***	<0,001	A-D
					TGFb autophagosomes vs. Control autolysosomes	0.8444	0,3697 to 1,319	Yes	***	<0,001	B-C
					TGFb autophagosomes vs. TGFb autolysosomes	-1.133	-1,608 to -0,6586	Yes	***	<0,001	B-D
					Control autolysosomes vs. TGFb autolysosomes	-1.978	-2,452 to -1,503	Yes	***	<0,001	C-D
					Test details	Mean 1	Mean 2	Mean Diff,	SE of diff,	n1	n2	q	DF
					Control autophagosomes vs. TGFb autophagosomes	1.067	1.844	-0.7778	0.1659	5	5	6.629	16
					Control autophagosomes vs. Control autolysosomes	1.067	1	0.06667	0.1659	5	5	0.5682	16
					Control autophagosomes vs. TGFb autolysosomes	1.067	2.978	-1.911	0.1659	5	5	16.29	16
					TGFb autophagosomes vs. Control autolysosomes	1.844	1	0.8444	0.1659	5	5	7.197	16
					TGFb autophagosomes vs. TGFb autolysosomes	1.844	2.978	-1.133	0.1659	5	5	9.66	16
					Control autolysosomes vs. TGFb autolysosomes	1	2.978	-1.978	0.1659	5	5	16.86	16

[truncated: 97 more sheets: Fig 2e, Fig 2f, Fig 2g, Fig 2h, Fig 3a, Fig 3b, Fig 3c, Fig 3d, Fig 3e, Fig 3f, Fig 4a, Fig 4b, Fig 4c, Fig 4d, Fig 4e, Fig 5a, Fig 5b, Fig 5c, Fig 5d, Fig 5e …]
